# Supplementary material for: Complete genome sequence of a new member of the genus Badnavirus, Dioscorea bacilliform RT virus 3, reveals the first evidence of recombination in yam badnaviruses
Source: Arch Virol. 2017 Nov 13;163(2):533–8. doi: 10.1007/s00705-017-3605-9 (PMC5799344; doi:10.1007/s00705-017-3605-9)
Supplement: Supplementary file 1 — Supplementary material 1 (TXT 7 kb) [file 705_2017_3605_MOESM1_ESM.txt]

>DBRTV3_MF476845
TGGTATCAGAGCTTGGTTTGTTTCTTATGTCTGTAATGAGTGGCTAAGGCCCTATCTCAGGGTACTAAGGTAAAGGAAACTATCTTGATTTTCTTTCATTATTTTCTCTGAATCTTGAGCACCGAAAATTGGTTGTTTTATCAATGTAGTTCTTGTGCTATAAGAAAGTATTGAGATTTTTGTTTTGCGGAAATATAGTCTGAAGTTTGAAATATTTATTCCTAATGGGTGTTCGTTTGATACTGAACTGAGTTTCTGAAAACACAAAAGACAAGGGCACTATATCCCGTCAGGCAGGAGGCCGCTAAGGGTGAACCCCCGAGGTGAGTGTTCAAGGAACTCAGCGAAGTTGAAAAACTTGCGGTACCTTAGATTTAAATACTAAAACTGAAAGGCTTTATCTTCTGTAAAAAGGAAAATTGAACGGTTTATAGCTTGAGAGAGGGCTACTGGTTCGACTTGCCTTTGTTCTGAGGCCTGGCCTGGTCCAGTAACTTCAGGGCACTGAGTACAGAGAACACTGCACTTTAGCCCGGAAAGCACGAACCTTCAATACTAGTTTATGTCATGAGAACTATAAAGAATATAAACAATCATGAGTAAGTCAATAGATCTGGAGAGAACTTTGAAGGATTATCTCGATAGGAGTACTGAGCCGGAGTACCTTGACCTTTACACCGTTGACAGACCGACAAACAAGCAGTTAGCCAGTAATCTGTGTTACTTAAACCACCAAGCAAAACTACTCTCCCGTGTTTCTTTAAAGCATTTCTTCAAGTTGCAGGAAGAAATCCAGGAATTGAAGGCTGAGAATCAAGTTCTCAGAAAGCATTTGGTGAATCTCACCAAAGAAGTTGTTGAAAACAGACCTCTTACGGAGAAGAAGGTCCAGGAGCTTGTGCTTCGCATCATCGAGCAACCCAAGGAGATCGAACAACAGGCAGTGCGCCTAACTGTTGATCTACAAAAGAAGCTTGACAGAGTCGAGGAGATTCTGAAGAAGCTCGAAGGAGCTGTCCTCCTATGAGCGCTCCTCCTACAAGCTCGTCAAAGGAGTATCTAGAGGCACTCAGAGCCACTGAGTCGATTGAACCACCTGCTGTCGGCTACACTCGCCCAGCAGAATACAAGGGACTTGCTTCTGCAATAGCAAGTGTCCAGAAACAGAACAACACTATCATTCAGTTGTTCACACAGCTATTCACTCAGCTGAACACAATCCAGGGAGAAATTCTGTCCCTGAAGACTGAACAGAAGACCTCTGCTCAACAGGAGGCCTTGCTTGACCAGGTAATTACCAAGCTCGGTAAATTATCTATTTCTGAAAAGTTACCTGAGAAAACAGGTAAACCACTGGTTCACAAAGATCCCGTTGTTATCTTCCAAGAAGAGAAGCTAAAGCTCCAAAAATGAGTCAAATCAGCACTCAGGAAGTCCCTACCTCTCAACGACAATTTGATGATCAAATTAGAGACTACAGACTTGGAGCAAGGCGAAGATACAACTTGCAACAGGGGATCAAGAAAATGAAAAATGTCCTGCATCTTGGGACATACTCGACACCAACTCTGGAACAGCAAGTGGATCCAGAGAAGACCCTACAACTTTCTGCAATCAAAAGAGCATCAATGGTGCCTGCAGAAATTCTCTATCATGCCCGACCAGACACAGTAAACCACAAAGTCTACATGCACTGGTCTGAGGAGGCTGCATTAATAGTGAACAATCAGCATGACTCAACACTTATTCGACCGGAGTCATACGCCACCTTGAAGAAGGCCAACATGCAATACATACACATCGGCCTTATGCAAGTAAGAATACAAGTTCTGCACCGACTTGAAGCCGGCACAATGGCACTGGTGGTATTTCGTGATTGTTCCTGGAAAGGCAAGCGATCCACTATCGCTCGCATGGAGGTAGATCTCACCAAAGGGAGTCAACTGGTCTATGTTGCTCCAAACATTATTAAGAAGTTCACTGATTTCTACAACAACATCCAAGTATCCATTCTCACTAAAGGATACGACGACTATCAGAACAGTGAAGCTAACCTCCTGATCACTAAGGGTCTAATTGGACGGTTGTCCAATACTTCTAACGTTGGTTTTGCCTACACAGTTGACGGTGTCGCTGATTATTTCATTACCCATGGAGTCCAGGCATTGAAAGGAATGCCATTGACAACTGATGACTTTCAGGGTACTTTATGGAATATCAAACCGTCACGGGTTGTAATTCCATCTCAACCAACTGCTGCTGATGATCGAGAGCTCGCTGATGGCTCTATCTCTATGCGTTTCGGCGCATATAAAGCTGCTGCCCCACTACTGGAAGCATCTGAGGAATTTGACTCAGATGAGATTCAAATGGTGAATGTTTTAACCACTTCTGTTTCCGATTTACTAATTAAATTGATGCACAGGGATGCTATTATCCCACAAAGGATAACCGACGGATCTGTTGGTTATGACCTTGCTGCCTGTGAAGACGTTCTTGTATCCACAAGGCAACCTACTTTGGTAAAAACAGGCATAGCAATCGAAGTTCCAAGAGGTACATATGCACAACTGTACCTAAAGTCTGGATTTGCACTCAGAACAGGTTTGCAAATCTCTGGTGGAGTCATTGATCCAGACTACACAGGAGAAATCCAGATACTTCTCAACAACAATACCCGCCAAAATGCATTCATTCAAAAGGGTACTTTTGTAGCTCAAATCATTCTACATCAAGTGGCTACACCAAATGTTCGAGAAGTTGAACAACTCACTCCAACCCTCAGAAATTCAAGAGGCTTTGGGATGCTAACCACCGAGTCATCCAACTTGGTGACACGTGTCCAAGTTCAAGAAACTGCACCTCAAACCAATGAAGAAGATGCTGATGATGAAGAAGATGCTGAGTCTCTTGGTGACTATTTATCATATCTATCATCACGCTCTTTTTCCAGGGAGGGAGGAGCTGCTGCCGCCGAAGCTGAAGACGAAGAAGAAGGACTCTATTTCTTTCCTTCACCAGCAAGAGTTACTTTTTCTGATGATCCTTTCAATGAGGATCCAACTATTGCCACTGTTCGTGAAGAAGATACCTCACTACCAATATATGACGAAAGTGGTGATGATGAAGATCGTGATGATGATCTGATCCATGAGCTGGTAGCCTTGGAAGCTGGTTTTGATGGTGATCTGGACTATCCCCAGCTAAGGCAACTAGAAGAATGTGTGGTGACCGCCTCTACCGCGGTTTCAAATTATACACCGCCAGCAGACACAACGATGAACCCACCCACATATCCACCAGCAAGGACAGATGGTGCATCAACCTCTTTTGGTTCCAATCAAGCATCCTATGGAGGATCTACTTCATTCTACCCAACTCAATCCTATTCCTCCGGTGGAACCAGATTCAAGCCGATGAATTACTCTTCAAACTGGCAACTACCATCGGCACAACAAACTACAGGGGCCATGTTCTATATGCCCTTGGAACTTGAAAAATTTGATGACGTGTTTTCCAGATGGGAAAGCATTACTAAGAATGTAGTATCACAGCATTCTTTTATTTCAGGTCGTGAGAAGGCCGAGTTCATTGAGAACTTGCTCGGTGAAACCGAGAAGTTAACATGGATACAATGGCGGACCGCATACAATGAGGAGTATGAGACTCTTATAGCCTCAGCTGATGGTCGCGAGGGAACGCAGAACATCATATCCCAGCTGCGAACCATTTTCACTCTTGAAGATCCATTCAGGGGATCAACCAAAGTACAAGAGGAGGCCTACAGGGATTTGGAAAGAATTTCATGCAAAGATGTGCAGAGCCTGATCCCGTTCATGAATGAATATATGCGGATAGCTGCCAAGACAGGAAGACTTTTTATTTCTTCAGAGTTATCAGAGAAGTTCTGGATGAAGCTCCCGGGAGATCTAGGCAAGACGATCAAGGAGCAATTTGAAAGAACACATGTGGGCAATACAATCGGTGTGCACCCTCGAACTCTGTTCACTTACAAATATCTACAGGAGGAGTGCAAGAAAGCAGCCCTAGCAAGATCTCTGAAGAATCTACAATTCTGTAGCAAGATACCCATCCCAGGGTATTATCAGGGCAAGGAAAAGAAGTACGGCGTGAGGAAATCAACTACCTACAAAGGTAAACCTCATGACTCACACGTACGTATTGAGCGCAGGAAGCATCTGGTCCGCTCCAAGAAGTGCAAATGTTTTCTATGTGGAGCTGAAGGACACTTTGCGCGCGAATGCCCTAGCGACAAAAGAAATGTCAAGAGAATCGCCATATTTGAAGGAATGGAGATCCCTGATGACTGCGACATTGTTTCTGTGCAAGAAGGAGACGAAATGAGCGATTCTATATTCTCAGTCTCAGAAGGGGAAGGAGGTGAAGGTTTGCAATCACTAAACCCTATTTTACAACACCACCTATTGTATCTGAGACAGGAAGATGGCAAGTACTTCCTTGGTGGAGGAGGATGGCGAGCTGCTGTACAAGTTACACAACAAGAGCATGACTGTCGTCATCAATGGGAGTACTATCTTCTGAACACTGGTTCCTGCAGGTTCTGTAGGAAGGAGATTACGAAGAGATGGCATGCTAAATGCATGCATTGCAGTATTGTTACTTGTGGTTTCTGTTCACAGCATTATGTACAGCTAGAGATACCATGCCAAAAGGAGGAGGTACAGATATACAATCCTCATAGGCTACTATACGAACAACAGGAGTATATAAAATTCTGCGAAGTGGAGATGGAGAAATTGAAGAATGCCGCCAAAGCAGCAGAGAAGATTGCTGAAGACAAGATTCTTGCGGCTTCCATCAGAAATGCAGTTGAAATTGAAGAACTCCGAAAGGAGTTGGCAACGGTCAAGCTTGAAAAAGATAGGCTTGAGCTTGAGAACAAAGACCTGAAAAGGATTCTTGAGGAATCTGAACAGGTAAATGTTTTAATTTGTGACGGTAGGGAAAAACTGGTGACAGCATCACTGGCCTCAAAGGAGAAGAGGAATGGGCTGTATAATTTAACTGTACAGCTGGAAATTCCTGGTAGTGCACCAATCAGCGTAAATGCAATCCTTGACACGGGTGCTACTAATTGTTGTATTAATGAAGAAGGTCTACCAAAAGAGATCCTAGAGGAGAATACATTTGAAGTCAAGCTCACCGGTGCAAACTCTGAGATGGTGGCAAGAAAGAAACTGAAGAATGGTATAATGAGGATAGGAGACAATCAATTCCGAATCCCATATACATTTGCATTCCCACTCAGACTAGGAGGAGGAGAGCAACTAATCATTGGTTGCAATTTTATCAGAGCCATGAACGGAGGCGTCCGCATTGAGGGAGACACTGTGACATTTTATAAAAATGTTACAACTGTGAAGACGCAACAGCAAGTTCCTAAGCTTTTAGCACTGGAAGAGCTCGAGATGAATGAAGATGAATATATCGAGCTGCAACAAAGCGTCAGTGCAATTGAGCCGAGCAATTATTTCTCTAACAAGTTGTCTCAAGTTTTGCAGGAACTGAAGCAAGCTGGCTACATTGGAGACGATCCACTAAAATTCTGGTCAAAGAATCAAGTTACATGCGAGCTGAACATCATCAATCCTGATCTTACAATTCAGGATAAGCCACTAAAGCATGTTACACCGGCCATGAGTGAGACTTTCCGGAAGCACATTGATGCATTGCTGAAGCTTAAGGTGATCCGGGAAAGCAAGAGTAGACACCGTACAACTGCATTTATCGTCTACTCAGGTACAACAGTTGATCCCTCTACAGGAAAAGAACAAAAAGGGAAGGAGCGCATGGTCTTCAATTACAAAAGGTTGAATGACAACACAGAAAAGGACCAATATAGCCTCCCGGGGATTAACACAATCTTGAAGAAGGTGGGCCAAAGCAAAATCTATTCAAAATTTGACTTAAAGAGCGGCTTCCATCAAGTCGCAATGGCACCACAATCAATCGAATGGACGGCATTTCTTGTACCAGGTGGACTTTACGAGTGGCTAGTCATGCCATTCGGCCTGAAGAACGCACCAGCTGTCTTCCAGCGGAAAATGGATCATGTCTTCAGAGGTACTGAAGATTTCATTGCTGTATACATTGACGATATTTTGGTATTTTCTGAGACAGAAGATGATCATGTTAAGCATTTGAGAATTATGCTTGACATTTGTAAGCGAAATGGGCTTGTTCTTAGCCCAACGAAGATGAAAATCGGAACTGCAACAGTTGAGTTCCTAGGAGCTGTTATCGGCAACAGACGAATCAAGCTTCAAGAGCACATTATCAAGAAAGTTGCCAATTTTAATGATGAGGAGCTTAAAACCACAAAGGGGCTTAGATCATGGTTGGGGATTCTCAACTATGCAAGGGCATACATTCCACACATGGGCCGAATTCTGGGTCCATTATATTCAAAAGTCAGCCCAACTGGAGAAAAGCGCCTCAATGCTGAAGACTGGAGTCTTATTAGAAGGGTTCGCGCCATAATTCAAAATCTCCCGGATTTGGAATTCCCACCAGAGCACAGCTTTATTATCATCGAAACTGATGGGTGTATGGATGGCTGGGGTGGCGTGTGTAAGTGGAAGAAGAACAAGAAAGACTTCAGAAAAGATGAGAAGGTTTGTGCCTATGCGAGTGGTAAGTTCGACCCTCCAAAGAGCACTATTGATGCAGAACTGTTCGCGGTAATGAACAGTATGGACAAATTTAAAATCCATTACCTCGACAAGAAGGAACTGTTGATCAGATCTGACTGTCAAGCCTTAATTTCCTTCTACAACAAAAGTTCTGAAAACAAGCCTTCCAGAGTAAGATGGGTTACATTTCACGACTTTGTCACGGGTCTGGGAATTGATGTGACCTTTGAGCACATAGATGGAAAGAATAACCAGCTGGCAGATTCCTTGTCGCGTCTGGTTACTTCGCTCACAAGAGATGACAAAGTTTGGCAACAGCAGCAACAGAGGAAAGCTTTAGTGATAATTGAAGAGATAATGCAGAGCGCACTGAACGAGAAGATAAGGACTGAGGTGGCAAATCAAATCTCGGCTTTATTGCGCACTATCACTAAAGGAAAGAAGATATGACAGCATGTCTGTCCTTTACTTTACTTTATGAGTTGTAATAACAGTTTGTCTGTCCTTTGCTTTTACTTTATGAGTTGTAAAAGGAACTGAGCCTCGGGGAGCCGTTCCTTTAGATAAAAGAGATAAGAGAGAATATATTGAGTGCTGATGGGGCCCAGAGTGCACCCAGCTCAATTATTCTTACTTAGCTCTTAAGTTTTAGAGAGTCACGAGTCTCTATATAAGGACTCATATGCTTGAAGTTCTAGGCATCGGAAAATATCCAGATAACTAGTTCTTCCTTTCTGTAATATTTCCTTTCTGTAATATTTCAAATAAATCAAAGTGCGAAGAGCCTACCAGGGCTTAAGCAAGATCCATTACTTCCCGCTTCCTCTCCTAC
