# Supplementary material for: Complete genome sequence of a new member of the genus Badnavirus, Dioscorea bacilliform RT virus 3, reveals the first evidence of recombination in yam badnaviruses
Source: Arch Virol. 2017 Nov 13;163(2):533–8. doi: 10.1007/s00705-017-3605-9 (PMC5799344; doi:10.1007/s00705-017-3605-9)
Supplement: Supplementary file 2 — Supplementary material 2 (XLSX 9 kb) [file 705_2017_3605_MOESM2_ESM.xlsx]

## Sheet: Sheet1
Table S1 Primers used to clone and sequence the DBRTV3 genome
Primer name	Primer sequence (5'-3')	Position on genome	Amplicon size (bp)
DBRTV3-F	AAGGGTTCGCGCCATAATTC	6506-6525	7097
DBRTV3-R	ACATGATCCATTTTCCGCTGG	6077-6097
DBRTV3seq-F1	TATTGAGTGCTGATGGGGCC	7260-7279	not applicable
DBRTV3seq-R1	AGTGTCTCCTTCAATGCGGA	5353-5372	"
DBRTV3seq-F2	AGGAGTACTGAGCCGGAGTA	644-663	"
DBRTV3seq-R2	ACTCCCATTGATGACGACAGT	4531-4551	"
DBRTV3seq-F3	TGGAGCAAGGCGAAGATACA	1484-1503	"
DBRTV3seq-R3	GTCCGCCATTGTATCCATGT	3624-3643	"
DBRTV3seq-F4	GCACTCAGAACAGGTTTGCA	2592-2611	"
DBRTV3seq-R4	TGAGGGTTGGAGTGAGTTGT	2765-2784	"
DBRTV3seq-F5	CACAACAAACTACAGGGGCC	3451-3470	"
