# Supplementary material for: Complete genome sequence of a new member of the genus Badnavirus, Dioscorea bacilliform RT virus 3, reveals the first evidence of recombination in yam badnaviruses
Source: Arch Virol. 2017 Nov 13;163(2):533–8. doi: 10.1007/s00705-017-3605-9 (PMC5799344; doi:10.1007/s00705-017-3605-9)
Supplement: Supplementary file 3 — Supplementary material 3 (XLSX 11 kb) [file 705_2017_3605_MOESM3_ESM.xlsx]

## Sheet: Sheet1
Table S2
Details of recombination events detected using RDP4 including the recombinant, major and minor parent sequences. R, G, B, M, C, S and T indicate recombination detection by RDP, GENECONV, BootScan, MaxChi, Chimaera, SiScan and 3Seq. The highest p-value for the method shown in bold is provided. The estimated breakpoint positions are given for the unaligned recombinant sequence.
Event	Recombinanta	Major parentb	Minor parentb	Breakpoint		Method	p-value
				Begin	End
1	DBRTV3	DBSNV	DBALV	37	629	RGBMCST	6.171 x 10-60
2	DBTRV	DBALV2	DBRTV3	208	315	GCS	7.018 x 10-13
3	DBSNV, DBRTV3	DBTRV	DBESV	5592	5752	MCS	1.043 x 10-20
4	DBRTV2	DBRTV1	Unknown (DBALV2)	7044	7174	RG	2.210 x 10-03
5	DBTRV	DBRTV1	Unknown (DBALV)	1093	1157	RM	7.072 x 10-03
6	DBTRV	DBRTV3	DBESV	5774	6363	RBMCT	5.706 x 10-07
7	DBTRV	DBRTV1	Unknown (DBRTV2)	2120	2254	MC	3.483 x 10-03
8	DBRTV1	DBSNV	DBALV2	570	596	RMC	6.999 x 10-03
9	DBESV	Unknown (DBTRV)	DBRTV2	8049	8083	GB	9.205 x 10-03
10	DBALV	DBTRV	DBESV	5463	6520	RMS	5.910 x 10-24
11	DBALV	DBRTV3	DBESV	3276	3398	MC	2.201 x 10-02
12	DBESV	DBALV2	DBTRV	4056	4254	RBT	2.176 x 10-02
13	DBRTV3	DBSNV	DBESV	2837	2894	GM	6.511 x 10-03
14	DBRTV2	DBTRV	DBESV	371	408	RS	8.007 x 10-09
a When same recombination event was detected twice, then the breakpoint position is provided for the recombinant indicated in bold.
b The sequence used to infer unknown parent was provided in brackets in case of unknown major or minor parent
